# Supplementary material for: Ligilactobacillus salivarius CECT5713 Increases Term Pregnancies in Women with Infertility of Unknown Origin: A Randomized, Triple-Blind, Placebo-Controlled Trial
Source: Nutrients. 2025 May 29;17(11):1860. doi: 10.3390/nu17111860 (PMC12158033; doi:10.3390/nu17111860)
Supplement: Supplementary file 1 [file nutrients-17-01860-s001.zip]

Archive with 7 entries (7 files):
- Figure S1.pdf
- Figure S2.pdf
- Figure S3.pdf
- Figure S4.pdf
- Figure S5.pdf
- Figure S6.pdf
- Supplementary Tables.pdf
